# Supplementary material for: Phenotyping the hidden half: combining UAV phenotyping and machine learning to predict barley root traits in the field
Source: J Exp Bot. 2025 Jun 28;76(17):5161–78. doi: 10.1093/jxb/eraf268 (PMC12587423; doi:10.1093/jxb/eraf268)
Supplement: eraf268_Supplementary_Data [file eraf268_supplementary_data.zip]

Archive with 2 entries (2 files):
- jexbot314401-file001.pdf
- jexbot314401-file002.xlsx
