# Supplementary material for: Phenotyping the hidden half: combining UAV phenotyping and machine learning to predict barley root traits in the field
Source: J Exp Bot. 2025 Jun 28;76(17):5161–78. doi: 10.1093/jxb/eraf268 (PMC12587423; doi:10.1093/jxb/eraf268)
Supplement: eraf268_Supplementary_Data [file eraf268_supplementary_data.zip › jexbot314401-file002.xlsx]

## Sheet: Table S1
Table S1 Calculated spectral vegetation indices and temperature-related variables for 2022 and 2024 growing seasons, ranked based on correlation (r) with above-ground dry biomass (the lower the rank the higher the correlation). The definition of the variable can be found in Smith et al. (2024)
Year	Index	Variable	r	Rank
2022	14	mean_msavi	-0.974	1
2022	15	osavimasked_mean_msavi	-0.973	2
2022	62	mean_r_nir	0.972	3
2022	22	mean_dvi	0.968	4
2022	63	osavimasked_mean_r_nir	0.968	5
2022	23	osavimasked_mean_dvi	0.962	6
2022	32	mean_gdvi	0.953	7
2022	64	DAS	0.952	8
2022	6	mean_evi	0.951	9
2022	33	osavimasked_mean_gdvi	0.945	10
2022	7	osavimasked_mean_evi	0.944	11
2022	61	osavimasked_mean_r_RedEdge	0.912	12
2022	60	mean_r_RedEdge	0.899	13
2022	18	mean_evi2	0.889	14
2022	58	mean_r_blue	0.874	15
2022	59	osavimasked_mean_r_blue	0.871	16
2022	19	osavimasked_mean_evi2	0.866	17
2022	8	mean_savi	0.856	18
2022	9	osavimasked_mean_savi	0.829	19
2022	57	osavimasked_mean_r_green	0.82	20
2022	48	osavimasked_mean_varigreen	0.819	21
2022	38	mean_msavi2	0.805	22
2022	10	mean_osavi	0.795	23
2022	56	mean_r_green	0.783	24
2022	36	mean_gsavi	0.779	25
2022	39	osavimasked_mean_msavi2	0.772	26
2022	11	osavimasked_mean_osavi	0.768	27
2022	49	mean_vigreen	0.761	28
2022	50	osavimasked_mean_vigreen	0.75	29
2022	37	osavimasked_mean_gsavi	0.748	30
2022	17	osavimasked_mean_mtvi	0.746	31
2022	44	mean_nr	-0.744	32
2022	4	mean_ndvi	0.742	33
2022	5	osavimasked_mean_ndvi	0.724	34
2022	30	mean_gari	0.722	35
2022	45	osavimasked_mean_nr	-0.718	36
2022	53	osavimasked_mean_temperature	-0.715	37
2022	31	osavimasked_mean_gari	0.7	38
2022	20	mean_ndre_r	0.697	39
2022	46	mean_rendvi	0.697	40
2022	42	mean_nnir	0.696	41
2022	12	mean_gndvi	0.692	42
2022	13	osavimasked_mean_gndvi	0.673	43
2022	21	osavimasked_mean_ndre_r	0.672	44
2022	47	osavimasked_mean_rendvi	0.672	45
2022	43	osavimasked_mean_nnir	0.67	46
2022	40	mean_ng	-0.655	47
2022	16	mean_mtvi	0.639	48
2022	41	osavimasked_mean_ng	-0.62	49
2022	51	mean_temperature	-0.609	50
2022	35	osavimasked_mean_gli	0.563	51
2022	2	Coverage_ndvi	0.55	52
2022	27	osavimasked_mean_exg	0.55	53
2022	25	osavimasked_mean_endvi	0.527	54
2022	24	mean_endvi	0.52	55
2022	52	m2_temperature	-0.476	56
2022	3	Coverage_ndre_r	0.393	57
2022	54	mean_r_red	0.35	58
2022	1	Coverage_osavi	0.329	59
2022	26	mean_exg	0.294	60
2022	55	osavimasked_mean_r_red	0.291	61
2022	34	mean_gli	0.274	62
2022	28	mean_gemi	-0.239	63
2024	1	DAS	0.952	1
2024	63	mean_temperature	0.833	2
2024	65	osavimasked_mean_temperature	0.832	3
2024	64	m2_temperature	0.831	4
2024	60	osavimasked_mean_varigreen	-0.713	5
2024	62	osavimasked_mean_vigreen	-0.707	6
2024	6	Coverage_ndre_r	-0.683	7
2024	67	osavimasked_mean_r_red	0.682	8
2024	32	osavimasked_mean_exg	-0.681	9
2024	42	osavimasked_mean_gli	-0.678	10
2024	66	mean_r_red	0.673	11
2024	59	mean_varigreen	-0.669	12
2024	61	mean_vigreen	-0.664	13
2024	31	mean_exg	-0.635	14
2024	41	mean_gli	-0.633	15
2024	54	osavimasked_mean_nr	0.633	16
2024	8	osavimasked_mean_ndvi	-0.629	17
2024	70	mean_r_blue	0.613	18
2024	5	Coverage_ndvi	-0.607	19
2024	53	mean_nr	0.603	20
2024	7	mean_ndvi	-0.6	21
2024	36	osavimasked_mean_gari	-0.595	22
2024	71	osavimasked_mean_r_blue	0.589	23
2024	35	mean_gari	-0.575	24
2024	52	osavimasked_mean_nnir	-0.571	25
2024	16	osavimasked_mean_osavi	-0.559	26
2024	51	mean_nnir	-0.548	27
2024	68	mean_r_green	0.53	28
2024	15	mean_osavi	-0.524	29
2024	10	osavimasked_mean_evi	-0.511	30
2024	30	osavimasked_mean_endvi	-0.507	31
2024	4	Coverage_osavi	-0.505	32
2024	18	osavimasked_mean_gndvi	-0.5	33
2024	12	osavimasked_mean_savi	-0.498	34
2024	17	mean_gndvi	-0.49	35
2024	24	osavimasked_mean_evi2	-0.485	36
2024	9	mean_evi	-0.484	37
2024	48	osavimasked_mean_msavi2	-0.481	38
2024	29	mean_endvi	-0.476	39
2024	26	osavimasked_mean_ndre_r	-0.472	40
2024	58	osavimasked_mean_rendvi	-0.472	41
2024	11	mean_savi	-0.469	42
2024	25	mean_ndre_r	-0.463	43
2024	57	mean_rendvi	-0.463	44
2024	23	mean_evi2	-0.46	45
2024	47	mean_msavi2	-0.448	46
2024	69	osavimasked_mean_r_green	0.441	47
2024	14	osavimasked_mean_sr	-0.435	48
2024	20	osavimasked_mean_rvi	-0.435	49
2024	34	osavimasked_mean_gemi	-0.424	50
2024	28	osavimasked_mean_dvi	-0.419888	51
2024	50	osavimasked_mean_ng	0.413306	52
2024	13	mean_sr	-0.406714	53
2024	19	mean_rvi	-0.406714	54
2024	49	mean_ng	0.405376	55
2024	27	mean_dvi	-0.403752	56
2024	46	osavimasked_mean_gsavi	-0.402112	57
2024	72	mean_r_RedEdge	0.401017	58
2024	33	mean_gemi	-0.394309	59
2024	22	osavimasked_mean_msavi	0.381314	60
2024	40	osavimasked_mean_gdvi	-0.366614	61
2024	45	mean_gsavi	-0.364356	62
2024	21	mean_msavi	0.362111	63

## Sheet: Table S2
Table S2 Summary of predicted root traits for all plots, including minimum, maximum, mean median values and broad sense heritability for overall root number and specific soil depth intervals (0-20 cm, 20-60 cm, 60-100 cm, and 100-180 cm) across 2022 and 2024.
Year	Root traits	Min_auc	Max_auc	Mean_auc	Median_auc	H2
2022	auc	127.4	171.82	146.36	146.14	0.65
	0-20 cm	17.86	19.12	18.48	18.47	0.78
	20-60 cm	41.11	64.21	47.55	46.91	0.74
	60-100 cm	20.04	40.7	28.48	28.1	0.74
	100-170 cm	25.2	68.51	39.89	39.65	0.66
	auc	773	5009	2748	2616	0.92
2024	0-20 cm	251	336	283	280	0.9
	20-60 cm	297	617	422	416	0.74
	60-100 cm	130	1206	598	564	0.9
	100-170 cm	512	1066	777	774	0.7

## Sheet: Table S3
Table S3 Identified haploblocks in Australian barley breeding lines, their chromosomal positions, trait classifications (Root, Shoot or Both), and associated predicted traits across the 2022 and 2024 growing seasons. Green text indicates haploblocks associated only with canopy traits, brown text indicates haploblocks associated only with root system architecture (RSA) traits, and blue text highli…
Year	Chromosome	Block	Pos	Classification	Predicted trait
2022	1	b000046	354670317	Root	auc
2022	1	b000046	354670317	Root	20-60
2022	1	b000046	354670317	Root	60-100
2024	1	b000046	354670317	Root	100-170
2022	1	b000072	444958001	Shoot	Early Tillering
2022	1	b000082	475227610	Root	0-20
2022	1	b000132	527618880	Root	0-20
2024	2	b000240	28909075	Root	60-100
2022	2	b000341	104480041	Root	0-20
2022	2	b000353	117599878	Shoot	Early Tillering
2022	2	b000370	143082854	Shoot	Early Tillering
2022	2	b000387	246829764	Root	20-60
2024	2	b000387	246829764	Root	60-100
2024	2	b000398	427683451	Root	60-100
2022	2	b000401	503227882	Root	0-20
2022	2	b000551	696015730	Root	0-20
2022	2	b000590	716899919	Root	0-20
2024	3	b000756	254107717	Both	auc
2024	3	b000756	254107717	Both	60-100
2024	3	b000756	254107717	Both	100-170
2022	3	b000756	254107717	Both	Early Tillering
2022	3	b000756	254107717	Both	Flowering
2022	3	b000757	308946757	Root	auc
2022	3	b000757	308946757	Root	20-60
2022	3	b000757	308946757	Root	60-100
2024	3	b000757	308946757	Root	auc
2022	3	b000760	384110938	Root	60-100
2022	3	b000760	384110938	Root	100-170
2024	3	b000760	384110938	Root	auc
2024	3	b000760	384110938	Root	0-20
2024	3	b000760	384110938	Root	60-100
2022	3	b000771	467247697	Both	0-20
2022	3	b000771	467247697	Both	Early Tillering
2022	3	b000771	467247697	Both	Stem Elongation
2022	3	b000771	467247697	Both	Flowering
2022	3	b000772	480040381	Both	0-20
2022	3	b000772	480040381	Both	Early Tillering
2022	3	b000772	480040381	Both	Flowering
2022	3	b000837	568464695	Root	60-100
2022	3	b000839	570223935	Root	0-20
2022	4	b001044	51241794	Shoot	Early Tillering
2022	4	b001056	86086309	Both	0-20
2022	4	b001056	86086309	Both	60-100
2022	4	b001056	86086309	Both	Early Tillering
2022	4	b001056	86086309	Both	Stem Elongation
2022	4	b001081	445006234	Root	auc
2022	4	b001081	445006234	Root	0-20
2022	4	b001081	445006234	Root	20-60
2024	4	b001081	445006234	Root	auc
2024	4	b001081	445006234	Root	0-20
2024	4	b001081	445006234	Root	20-60
2024	4	b001081	445006234	Root	60-100
2024	4	b001081	445006234	Root	100-170
2022	4	b001129	531498132	Root	0-20
2022	4	b001137	552987071	Shoot	Early Tillering
2022	4	b001201	616524688	Root	0-20
2022	5	b001335	84354325	Both	Early Tillering
2022	5	b001335	84354325	Both	Stem Elongation
2022	5	b001335	84354325	Both	Flowering
2024	5	b001335	84354325	Both	60-100
2022	5	b001336	106609947	Shoot	Early Tillering
2022	5	b001336	106609947	Shoot	Stem Elongation
2022	5	b001340	203576705	Both	auc
2022	5	b001340	203576705	Both	20-60
2022	5	b001340	203576705	Both	60-100
2022	5	b001340	203576705	Both	100-170
2022	5	b001340	203576705	Both	Early Tillering
2022	5	b001340	203576705	Both	Stem Elongation
2022	5	b001340	203576705	Both	Flowering
2024	5	b001340	203576705	Both	auc
2024	5	b001340	203576705	Both	0-20
2024	5	b001340	203576705	Both	20-60
2024	5	b001340	203576705	Both	60-100
2024	5	b001340	203576705	Both	Early Tillering
2024	5	b001340	203576705	Both	Stem Elongation
2024	5	b001340	203576705	Both	Flowering
2022	5	b001342	320563243	Both	auc
2022	5	b001342	320563243	Both	20-60
2022	5	b001342	320563243	Both	Early Tillering
2022	5	b001342	320563243	Both	Stem Elongation
2022	5	b001342	320563243	Both	Flowering
2024	5	b001342	320563243	Both	Early Tillering
2022	5	b001358	379508232	Both	60-100
2022	5	b001358	379508232	Both	Early Tillering
2022	5	b001358	379508232	Both	Stem Elongation
2022	5	b001364	408444393	Shoot	Early Tillering
2022	5	b001367	423454520	Shoot	Early Tillering
2022	5	b001416	526207519	Root	0-20
2022	5	b001435	536756004	Shoot	Early Tillering
2022	5	b001472	554549795	Both	0-20
2022	5	b001472	554549795	Both	Stem Elongation
2022	5	b001492	569055523	Root	0-20
2022	5	b001495	574599158	Root	0-20
2022	5	b001502	579812725	Shoot	Early Tillering
2022	6	b001839	54157914	Shoot	Stem Elongation
2022	6	b001850	122747959	Shoot	Early Tillering
2022	6	b001856	245628211	Both	auc
2022	6	b001856	245628211	Both	0-20
2022	6	b001856	245628211	Both	60-100
2024	6	b001856	245628211	Both	0-20
2024	6	b001856	245628211	Both	20-60
2024	6	b001856	245628211	Both	60-100
2024	6	b001856	245628211	Both	100-170
2022	6	b001856	245628211	Both	Stem Elongation
2022	6	b001856	245628211	Both	Flowering
2022	6	b001862	343023690	Shoot	Flowering
2022	7	b002221	105688689	Root	20-60
2022	7	b002221	105688689	Root	60-100
2022	7	b002237	146792101	Root	60-100
2022	7	b002248	290615995	Both	0-20
2022	7	b002248	290615995	Both	20-60
2022	7	b002248	290615995	Both	60-100
2022	7	b002248	290615995	Both	Stem Elongation
2022	7	b002248	290615995	Both	Flowering
2024	7	b002248	290615995	Both	Stem Elongation
2024	7	b002248	290615995	Both	Flowering
2022	7	b002385	636270577	Root	0-20

## Sheet: Table S4
Table S4 Previously reported QTLs and developmental genes in barley used for alignment with identified haplo-blocks. Details of populations used, chromosomal locations, and environmental contexts and references are provided.
Population	Collection	Number	QTL	Traits	Chromosome	seq DArT-seq	Physical Pos on Morex v1	Environment	Paper
DH ND24260 X Flagship	DArT markers	30	RAQ1	Seminal Root Angle (SRA)	3H	TGCAGCCCCAAAGATTTGATGCACCTTCGATTAGGCAATCTTCACACGTGCATGTTCAGGTCATCTCGA	259163727	GH	Robinson et al., 2016
			RAQ2	SRA	5H-2	TGCAGCTGTGGCTGACCAAGACGCGCTTGTCGATCTTGAGACGCTTGTACCCCCGAGATCGGAAGAGCG	662961041		Robinson et al., 2016
			RNQ1	Root Number (RN)	1H-1	TGCAGCAGCAGTTTGTCGGGACAGAGATGGCAACTACGTTGGCAGTTCGGTGCTGGTGATAGCCGAGAT	4212112		Robinson et al., 2016
			RNQ2	RN	3H	TGCAGGAGATGTGTTCGACCATGGACGCCACGGCACCAGCCTTGCCAGGGTCGAGCAGGCCAAGAACAC	48637891		Robinson et al., 2016
			RNQ3	RN	4H	TGCAGCAAATGGCAAATGATACTCTTATTTATTCCATATTTCGGTCCTGTTTGGATACTCAAACTTCTT	634200436		Robinson et al., 2016
			RNQ4	RN	5H-2	TGCAGCTGTGGCTGACCAAGACGCGCTTGTCGATCTTGAGACGCTTGTACCCCCGAGATCGGAAGAGCG	662961041		Robinson et al., 2016
Elite Australian breeding material	DArT markers	216	qRA-5	SRA	5H	TGCAGCGGCAACAACCTCGTCGAGGAAGCGGCAGAAGCATCAGTCCTTTGGACGCGGAGGCCACAGCCA	663403952	GH	Robinson et al., 2018
Scarlet/1SR42-8	BC2 and DH	301	QPh.S42.3H.b	RL	3H	TGCAGCGTCACCTTCGTGCTGGGCTCCATCGGCTCAGCTCCTCCTCCTCCGAATCAAGCGATCGGTGCT	630645785	GH (Plastic Foliar Tunnel)	Arifuzzaman et. al., 2014
			QRdw.S42.1H.a	Root dry weight (RDW)	1H	TGCAGTCTTTGAAATGATCGATTTAGCTAGCTAGTTTGCAATGTTTTAATTGAACTGATATGTTTGGAT	28258031		Arifuzzaman et. al., 2014
			QRdw.S42.1H.b	RDW	1H	TGCAGATGCCGTGCGACCGGGAAAACTTCTACCCGTTCCCGCCGTTCATGTCCGAGATCGGAAGAGCGG	532323093		Arifuzzaman et. al., 2014
			QRdw.S42.2H	RDW	5H	TGCAGGAAGAATGTAAGGAGAGGAGGTGCAGGGGCCCTCAAATGAATTCAGGAGCAACATACGGGTGAT	44082124		Arifuzzaman et. al., 2014
			QTkw.S42.4H.a	RDW	4H	TGCAGATATCTCTATGAACCTGCCCATCTACTGCAACTTTCTCTGCCACTACGCACCGCCCAAATGCAG	621200829		Arifuzzaman et. al., 2014
			QSdw.S42.5H	RDW	5H	TGCAGCCTCGTTGGATTATGGACAGGGCGCGCAGGCTGCTGAACAAGCCGAGATCGGAAGAGCGGTTCA	594561852		Arifuzzaman et. al., 2014
			QRdw.S42.1H.a	Root-shoot ratio (RSR)	1H	TGCAGTCTTTGAAATGATCGATTTAGCTAGCTAGTTTGCAATGTTTTAATTGAACTGATATGTTTGGAT	28258031		Arifuzzaman et. al., 2014
			QRdw.S42.1H.b	RSR	1H	TGCAGATGCCGTGCGACCGGGAAAACTTCTACCCGTTCCCGCCGTTCATGTCCGAGATCGGAAGAGCGG	532323093		Arifuzzaman et. al., 2014
			QRl.S42.3H	RSR	3H	TGCAGCGTCACCTTCGTGCTGGGCTCCATCGGCTCAGCTCCTCCTCCTCCGAATCAAGCGATCGGTGCT	630645785		Arifuzzaman et. al., 2014
			QRdw.S42.5H	RSR	5H	TGCAGCCTCGTTGGATTATGGACAGGGCGCGCAGGCTGCTGAACAAGCCGAGATCGGAAGAGCGGTTCA	594561852		Arifuzzaman et. al., 2014
WQ2338/MA10-30	DH	134	QRWC.1H	Relative water content (RWC)	1H	TGCAGGTTCATGCGTTTGCATTGTGTGGACGACGACCTGGTTTTGCGTGGGCAGCGAGGTCATCGACGT	444155767	GH	Chen et al., 2010
			QL2L.2H	Second leaf length (L2L)	2H	TGCAGAGAGCATTCATAAGTTTTGCATGATCCGAGTTTAGTTTTGGCATGTCGTGCGTGCGATGTCACA	661572732		Chen et al., 2010
			QREG.3H	Regrowth rate (REG)	2H	TGCAGTTCCTGTTTCGAGTTGCAAATATGAGCAACAGAACCGAGATCGGAAGAGCGGTTCAGCAGGAAT	42916962		Chen et al., 2010
			QRL.5H	RL	2H	TGCAGTTGGAGATGAGATCAGGGCACACATAACATATATACCTGGGAAAATCCTGGACCAGGAGATGGA	70640797		Chen et al., 2010
			QREG.6H	REG	7H	TGCAGCTTGACGGAGGACTTCCAAGTTCCTACCAGCCGACGGGCCAAATCACGTTATTATTACCGAGAT	6150580		Chen et al., 2010
			QTW.7H	Time to wilt (TW)	7H	TGCAGAGTGGAACTGAAGGACCATGAAAATACCTGGTGCAGCTCGGCGTACATGCCAGTCGCCGCGGAG	637206050		Chen et al., 2010
			QL1L.7H	L1L	7H	TGCAGAATTGGATAGACAATAAAATGCAAGATATATAATCCACGTTTGATTTTTTCCGAGATCGGAAGA	635322814		Chen et al., 2010
Derkado/B83-12/21/5	DH	157	HEI 28	HEI	3H	TGCAGTTGCCGTCACTTCGCCATCTGAGCCGCGGCCGCAGCCGAGATCGGAAGAGCGGTTCAGCAGGAA	584297000	Field	Chloupek et al., 2006
			HEI 29	HEI	7H	TGCAGCAGCACCGTGGCAACCACAGCCGAGATCGAAAGAGCGGTTCAGCAGGAATGCCGAGACCGATCT	175040237		Chloupek et al., 2006
			Hindex (HIN) 30	Hindex (HIN)	5H	TGCAGACCACCATTCCATCGAGCTGAGCCACCCCTGCGTAATCAGCACGGGTTAGTGAAAAAATGGAGC	462043004		Chloupek et al., 2006
			POC1/PRR1	PSEUDO-RESPONSE REGULATOR 1	6H	HORVU6Hr1G057630	374868058		Chloupek et al., 2006
			PRR7/PPD-H1	PSEUDO-RESPONSE REGULATOR 7	2H	HORVU2Hr1G013400	2.91258e+07		Campoli et al., (2012).
			DRO1	DEEPER ROOTING 1	2H	HORVU2Hr1G031440	1.19854e+08		Uga et al., 2011
			EGT1	ENHANCED GRAVITROPISM 1	6H	HORVU6Hr1G068970	4.77795e+08		Fusi et al., 2022
			EGT2	ENHANCED GRAVITROPISM 2	5H	HORVU5Hr1G027890	160634830		Kirschner et al., 2021
			GA2ox8a	OXIDOREDUCTASE	1H	HORVU1Hr1G086810.2	538166366		Cheng et al., 2024
			VRN-B1	VERNALIZATION	5H	HORVU5Hr1G095630	599085655		Voss-Fels et al., 2018
Tadmor/Er/Apm	RIL	167	Water-soluble carbohydrate at 100% relative water content (DWSC100) 33	Water-soluble carbohydrate at 100% relative water content (DWSC100)	2H	TGCAGTTGCCGTCACTTCGCCATCTGAGCCGCGGCCGCAGCCGAGATCGGAAGAGCGGTTCAGCAGGAA	21229615	Field (Water Stress and Irrigated)	Diab et al., 2004
			Osomotic potential (OP) 34	Osomotic potential (OP)	2H	TGCAGTTGCCGTCACTTCGCCATCTGAGCCGCGGCCGCAGCCGAGATCGGAAGAGCGGTTCAGCAGGAA	21229615		Diab et al., 2004
			Osmotic potential at full turgor (OPIOO) 35	Osmotic potential at full turgor (OPIOO)	2H	TGCAGTTGCCGTCACTTCGCCATCTGAGCCGCGGCCGCAGCCGAGATCGGAAGAGCGGTTCAGCAGGAA	21229615		Diab et al., 2004
			WSC 36	WSC	2H	TGCAGGACCACAAGGATATTGGCAAGCGGAGCATTTTTCTCCGAGATCGGAAGAGCGGTTCAGCAGGAA	14984098		Diab et al., 2004
			WSC 37	WSC	3H	TGCAGCAGCAGGGCCACCGAGTAGGCCGTCATTTTGTCGGCCATGGCAATCCCGGCACATATCCTTTTT	29891667		Diab et al., 2004
			WSC100 38	WSC100	7H	TGCAGTCAACAGCTAAATTGTAGATTCCCCTATTCCTAGAATCCATCATGAGCCACAAGTCGACAGCAA	75252187		Diab et al., 2004
			WSC100 39	WSC100	1H	TGCAGCAAACATTTTTAAGTGAAGTCTGTATTAAACTTTAAGGATGTAGAGCGCGACACAAATGAACCC	83878495		Diab et al., 2004
			WSC100 40	WSC100	7H	TGCAGGTCCATCGTCGAGGAGGAAGGCTGGTGGCTCTGCACAGCAGTGGCGTGCTCGCTGGGTGGGCCA	348274547		Diab et al., 2004
Steptoe/Morex	DH	72	RWC 41	RWC	5H	TGCAGGGAAAACCTCCGTTTGCCACGCGAACAAGTTGACCGTGCGTGTCATTTACCGAGATCGGAAGAG	500711458	irrigated	Siahsar & Narouei, 2010
			WSC 42	WSC	2H	TGCAGGAACATACAGTTGCTCGTGAGCTTGGGAACCCGAGATCGGAAGAGCGGTTCAGCAGGAATGCCG	735230017	irrigated	Siahsar & Narouei, 2010
Tadmor/Er/Apm	RIL	167	Osmotic adjustment (OA) 43	Osmotic adjustment (OA)	4H	TGCAGGCTGGTGACGCGCGGCGGCTCCGCGAACTCGTAGTCGTGCTTGAAGTAGCCCAGAACCATGTCC	580596027	water stress	Teulut et al., 2000
			OA 44	OA	1H	TGCAGGGGTTGCTGGAGAAGCTGAGCAGGGACGCCGACCAGGCCGAGGACCTGCTGGATGAGCTTCACT	545733981	water stress	Teulut et al., 2000
			WSC 45	WSC	2H	TGCAGTTGTTGGCATCAACCATTCACCTATAGCTTCACTTTGATGCATGAGCAACTTGTACTAATTAGT	621089758	water stress	Teulut et al., 2000
			WSC 46	WSC	5H	TGCAGCACTGATCCGACGGCACTTGGCCCCGAGATCAGAAGAGCGGTTCAGCAGGAATGCCGAGACCGA	522450246	irrigated	Teulut et al., 2000
			WSC 47	WSC	4H	TGCAGAACTATAAACTTTGTGTGTCATTGCTTGCAAGTTTGATAGCGACAATGGTATGGTTCCTGATAG	1740785	irrigated	Teulut et al., 2000
Spring barley diversity panel	RIL	200	NRC 48	NRC	3H	ATATAGGAAACTTCATTGTCTTGATATTTTACAGTTACTGTCTTCGTCACTGTATCAACG[C/G]AGATGTGAAACAAAGAAATTATGCCTCAAGCTAATAGAATATCAACTGTGTGATTAACTG	653548790	STI	Siddiqui et al., 2024
	Morex V3		NRC 49	NRC	6H	TGGACTCTGGATAACGCTAATACTTTATTTGCACTAGCTTATTGAATCACCAACRATAAA[A/C]AAATGAGTTCTCAAGGATGTGGCACATTTAAAAGCACATGTATCAGATGTTAACTAGTGC	543532886	STI	Siddiqui et al., 2024
			NRC 50	NRC	5H	CGATCCASRGTGYGGCCTTCGTGAGCTTATCATCGCGGGGGACTACSTCTCKGAGGTTCC[A/G]GGATGGGTGGCCTCGCTCGTCAACCTTGAGAAACTATGCATCACAATGGAAGTGATCAAT	12692015	STI	Siddiqui et al., 2024
			NRC 51	NRC	1H	GTGGCGGGCGGCGGCGGCAGCCACCTCTCCAGCTACGCCAYGGCCATCCCCAAGTGGAGC[T/G]TGTTTAGGGATCTAGACTACGGGTTCGTCAAGCTCACTTCCTTCAACCACTCGTCGCTTC	538504959	STI	Siddiqui et al., 2024
			NRC 52	NRC	2H	TCGGATCAATTCCGCCCGCCCACCGGAAGAAGAAAGATCAACCTTTGCTTCTCGCCGCCG[T/G]CGCCGGTGAGGAAGGAAGGAAGGAAGGAAGCGGGGGATCCCACTCGGTGTTGCCGGTTKG	750619326	STI	Siddiqui et al., 2024
			NRC 53	NRC	5H	AGTTGCACCATAGTTTTCTTTGAAGGAATGACTCTTAGCTGATCCTTTTTCCTTCATGGA[C/G]TRCAATTCGTATACACTRTAAATAGTGSCTTACCCATAATKGCTGATGATGTACCAGGCT	572441774	STI	Siddiqui et al., 2024
			NRC 54	NRC	5H	ATTAAGTGGCATCTCTCAAAATTAGACAGCGCATTAGATATAACCCAACAAGAAACATAC[C/G]AGTGAAAGGAACANAAAAAAAGGCTTTGGCRCCCTGTGTAGTGAATGACTCCTAATAAGT	611101614	STI	Siddiqui et al., 2024
			NRC 55	NRC	6H	ACAGTCTKGCTGCAGCATGCATCATTTCCAGAACTCGTCAATTCCTGCAACYTATCTCTG[A/T]TAAAAACAAAAAATGCGTGACATGTACAGATTCTGTTCTGGCTGCTAACAATTCCTGTAA	470258043	STI	Siddiqui et al., 2024
			NRC 56	NRC	2H	AAGAGYTGTGMACCAGTTTCATCACATGCTGTTGTAGCCCCGGCAGAAGGCTAYATATAT[A/G]TGCATCATGTGGATCAGACTCCATTCCATGACATGCAATAATACACATACNGCAACTAGC	1265496	STI	Siddiqui et al., 2024
			NRC 57	NRC	3H	CTGTTTATCTATGAATCAGAGAATGRCGGAGACAAAATGACAAACACTRAAMAATCTGAT[C/G]TAATATCACACTAACCTCATCCTTGAAGTATGTATTGTCAGTGATGTAGCAGAATTCTTC	160586287	STI	Siddiqui et al., 2024
			NRC 58	NRC	7H	GATGGTGACCTTCCACCGGAAGAAGAACCTCCAGTACTACGAGATCTCTGCCAAGAGCAA[T/C]TACAACTTCGAGAAGCCTTTCCTCTACCTTGCCAGGAAGCTGTCAGGGGACATGACCCTC	508669102	STI	Siddiqui et al., 2024
			NRC 59	NRC	5H	CGGATCGGGACGCGGAACGCGAAGCCCCAAGGAACTTAAATTCTCGGTGTGATATTCAAA[A/G]GCAGTCACGATGGTGAAGTTTACTGCAGAGGAGCTCCGTGGAATTATGGACAAAAAGAAC	648413798	STI	Siddiqui et al., 2024
			NRC 60	NRC	6H	TTCTGTTAATGTTTCTTTGTACNCTTTGTTTKWTTGGACGACATNGAGTCATTTGGGTGT[T/G]GTTTCCCTCCTTATTCCTCTGTTAGGACCCTCTCCAGTAGTGATCTCAAAAACCTCAYCC	374645393	STI	Siddiqui et al., 2024
			NRC 61	NRC	7H	GCTGCTCAACTCATCGGTCGAGTGCTAATTAACCATGGCAAAATGATGCCTGTCTGTTGT[T/G]AACAGAAAGGCCATGGGATTTCGGAATCGCTAATGACCGAAGTCAGGGATGTCACGCGCA	604526397	STI	Siddiqui et al., 2024
			NRF 62	NRF	2H	TCCCTTGTAGGCCCTTTTTTCAACTAGAATGTGTGTAGATTGCCGGCCACACGTACAATA[T/C]AGTTACTACGTACCGGAATTAATCAGAACGAAATACAGTTATGTAGCATATACAGAGGAG	699725769	STI	Siddiqui et al., 2024
			NRF 63	NRF	2H	CAGTTGTGGTATATTCATGCAATTAACTCAGGCACAGAAGGTCGCATAGCAAAGTACAAA[T/C]TCAACTAGTATTAYTGAGAGTTRTCGCCATTCGACTGTATTTCTACTATCCATCTTCAAT	700173423	STI	Siddiqui et al., 2024
			RV 64	RV	6H	AACTGGACCGCTCAGATTATTGTAGGACAGATCCCTGAGAATTGATAAGTCCATCTCACA[A/G]TGAGCAGAGCACCACAGAGGCAACCCAGGAYACAATCACAGAACATCAAAACAAGCAGAG	504470363	STI	Siddiqui et al., 2024
			NRF 65	NRF	3H	ATCTCTCCAACTCTGGCATTTCAACCAAAATCAGCTCCTGCAATGACGGAACTGATACTT[C/G]TCTTATTTTTCGCATGTTGSTCAACTTGAGCGTYGTAAGAAACAGAAGTMTTTCCAGAGA	657529867	STI	Siddiqui et al., 2024
			NRF 66	NRF	3H	TAAGTCCAGGCAACCATGGCTTCCAGTTAGTTTYRAAGTTAYGATCTTTAAACATCAACT[T/G]CTGCTCAGCGAAGTTATGACCTTTCTCAAACAGATCGAACACCTTGAGTGCAGGGCAGCT	657529690	STI	Siddiqui et al., 2024
			NRF 67	NRF	3H	TTCAGAGACCAACACTAGATACTTACATCCCCAATATCAGCACCAACAGAAATTCCTTCA[T/G]AAATAACTTTTGCTAAGGCAGCTGCATCTCCAAAACCCAAATTTACACCTTGACCGGCCA	657858197	STI	Siddiqui et al., 2024
			NRF 68	NRF	3H	CCTCAAGCTCGTGCACCAGATTGAGACGGCGCCCAACCCCAAGGGCTTGTGCTCGGTGTC[A/G]CAGCAGCCCGGGTCTATTGTGCTGGTTTGCCCGGGCGCACAGAAGGGGCAAATCAGGGTC	657455159	STI	Siddiqui et al., 2024
			NRF 69	NRF	3H	TGACTACACTTCACAAATCCCAGTGAAATCCAAATACGAACTATCTCCTCAGCAAGAAAC[T/C]GGTAATCGCAAGGGAATATAGCACAATATGAGAAGCATTGTTGTAAATGGTAGGGCAGTT	657530595	STI	Siddiqui et al., 2024
			PA 70	PA	2H	TCRTCTTCTCAAACGCTTCCTTTTATCTGATGAAGATATAGATGAGTTAATATCTGTAGT[A/C]GATAAGTTTRTTGAGATTGAYAGTGAGTTGCAAAGATTTCTGGAGTTTGTGAACATAGAG	15521639	STI	Siddiqui et al., 2024
			PA 71	PA	3H	AGGGAGGAGGAAGAAGGCTATGCACTTTGGGGCTGAGCGCTGCTCCATAGTTTTGGGGGG[T/G]GTGTGAACTGGTCGAAAAGGTATGCAATTGCTATGTGGCGGAAATGCCCAAGTACATATA	122467349	STI	Siddiqui et al., 2024
			RAD 72	RAD	1H	GGTGCACAACTATATATAACAATTGTAGGGCAACATAAATGTTCTCACAACCCGAGATGG[A/G]AACAASTAATATTGTTGTTGTACCACACATATGGAMGCTTTCCCATACTTCCAAAGCTTC	14975234	STI	Siddiqui et al., 2024
			RAD 73	RAD	7H	CTTCTTGAGCGCTCACAAAGAAACTATGTGCACCTAGAGAGGGGAATGGATARGGCGGTC[A/G]GTGGCTGGCAGTAGGTTAAGAGAACTGCTTTATATAGTAACTTGTTTGATTGTCCAATCT	9494887	STI	Siddiqui et al., 2024
			RAD 74	RAD	5H	TCGGAGAAAATTCACAGGGTTCGCATACGAACTTGTGCATGGCCACCTAAGAACGAAAAA[T/G]GGGATGATTGCTATATTCAAATTTGAGATATTTACACAAAAGCACACATGAAACACACCT	529426900	STI	Siddiqui et al., 2024
			RAD 75	RAD	7H	CACCGGGAGGTTCAGCAACGGCTACAACATCGCCGACTTCGTCGGTACGTATCACGCAAG[T/C]TCACAACCNTATGNATGNATGTATGTGAAGATCGTGTGTTAACWKSATGGATGGATTCAG	648575092	STI	Siddiqui et al., 2024
			RAD 76	RAD	7H	GKAAYTGATTTCGAGCGCTGTGGCAGTTTTTATTTTAGCTTTGCACTTATTTTTATGCTC[A/G]GATSANGGAGCATTTTATGAACCGAAGACTTCGTTTTCGAACTTCTAGCGCATGAGCTCC	61261136	STI	Siddiqui et al., 2024
			RAD 77	RAD	3H	GCAATTGCTGCCGATGAGGATCCACCCATCTCCAGCGCATTGGCAGCAATCTCTTKCGCC[A/G]TCGTCATCCTCTGCCTGATCTCCTTCCCTTGCTCAGACTCCATGACCAGTCTCACCTTCG	529126653	STI	Siddiqui et al., 2024
			RAD 78	RAD	2H	AGGGAGTCCTTCTGGGCCAACATGCTCCAACCCAGTACAACCATCTAGAACCAGGATCTT[A/G]ACTCTTGTTGCCCCTGATAGACATGGCAAAACTTGTATTGTACTATTCCCAGATAGGTCA	785563	STI	Siddiqui et al., 2024
			RAD 79	RAD	6H	TATCAACAYGACATCAGTTCAGACCGCCCGTCTGCTTGTACTCTCTTCATAGAGAAAGAT[A/G]TAARGCNAAAAAAATATCAACACAGCTCAAAGCAATTAAAAACNTTAMCATATTKGTCCA	565030773	STI	Siddiqui et al., 2024
			RAD 80	RAD	4H	TAGCATTACCATCACAAATAGTCAATCGGGTACGGCCGCGTATACACTCCATAGAACGCT[A/G]ACACGCCTGCCGATCACACCTCCGGCCGCATAAATCCACGAACCTCACTAAATTTAGCAA	46887380	STI	Siddiqui et al., 2024
			RAD 81	RAD	1H	CATCCCAGTGCCAGCTTTGGAGCCGCTGCATTAGCCTACTATGCAACTGAAATCTGAGGG[T/C]CATGTTGTGATACAGAATTCTCGGTATTTTCGTCTGCATCAAACTCTTTTGCATGATCAC	509518117	STI	Siddiqui et al., 2024
			RAD 82	RAD	6H	TGAGTGAGTGGCAASTMTGAATACATATATGTATATAATAAACCATGAAGATTCATGCAT[T/G]CACAGTCCCCTCCCTCTTTTAGCTAAGATGCATGGAGAAGTGCAGAAAGCAAGAAAGAGA	563947979	STI	Siddiqui et al., 2024
			RAD 83	RAD	5H	TCCAACASCRCAAGCTCCGATGGCTTTCACATGGTCACCATCAAGGTCGAGCGTCATGGG[T/C]ACCACTTCGCTGCCCTGCGGTCTCCCGAGGACTACAGATCCATGATGTCATCCTGTTTGA	5125318	STI	Siddiqui et al., 2024
			RAD 84	RAD	7H	GGCTAGTGCATGAAGCTTAACACTGCTAATGCTTAGATGAAGATAACAGCAGTTGTTCTT[C/G]AACATACTGTTTCAAAAAGCTGAGTTCGGTATCTAGACTCTAGCACACAATTTTCAGGAA	117628745	STI	Siddiqui et al., 2024
			RAD 85	RAD	7H	CAGCGCTGGATCCAAGACCTCAGTATGCTTTCCCTGGGATATCATCTCCCGTACCCATTG[A/G]ACAAGTTCCTTCGACTTGGACAGGACCTCGACGGGCCTTTTCCCTGTGAGCAGCTCAAGC	600964082	STI	Siddiqui et al., 2024
			RAD 86	RAD	7H	CCACTCCTCTTCCAAGCTCATTGTGGATGTTCTCATCGCGAACTACTTTACAGATAAAAA[A/T]ATACACATGAATAAGTTAGCTCAAGCAATACATGAATAAGTCTTTGAAGAGATTTTACTA	134676090	STI	Siddiqui et al., 2024
			RAD 87	RAD	6H	ACTCANAAAAAAATTGAGAATGAAGGCGAGATTCTGAAAATTAAAGTTTCTAATTGAAGC[A/G]TGCGATCAAAAATTAGTTCAGAGGACATTTACTTACGTGAGCTTCACATTTCTCCACCAC	564375423	STI	Siddiqui et al., 2024
			TRL 88	TRL	3H	ATCTCTCCAACTCTGGCATTTCAACCAAAATCAGCTCCTGCAATGACGGAACTGATACTT[C/G]TCTTATTTTTCGCATGTTGSTCAACTTGAGCGTYGTAAGAAACAGAAGTMTTTCCAGAGA	657529867	STI	Siddiqui et al., 2024
			TRL 89	TRL	3H	TAAGTCCAGGCAACCATGGCTTCCAGTTAGTTTYRAAGTTAYGATCTTTAAACATCAACT[T/G]CTGCTCAGCGAAGTTATGACCTTTCTCAAACAGATCGAACACCTTGAGTGCAGGGCAGCT	657529690	STI	Siddiqui et al., 2024
			TRL 90	TRL	3H	TTCAGAGACCAACACTAGATACTTACATCCCCAATATCAGCACCAACAGAAATTCCTTCA[T/G]AAATAACTTTTGCTAAGGCAGCTGCATCTCCAAAACCCAAATTTACACCTTGACCGGCCA	657858197	STI	Siddiqui et al., 2024
			TRL 91	TRL	3H	CCTCAAGCTCGTGCACCAGATTGAGACGGCGCCCAACCCCAAGGGCTTGTGCTCGGTGTC[A/G]CAGCAGCCCGGGTCTATTGTGCTGGTTTGCCCGGGCGCACAGAAGGGGCAAATCAGGGTC	657455159	STI	Siddiqui et al., 2024
			TRL 92	TRL	3H	TGACTACACTTCACAAATCCCAGTGAAATCCAAATACGAACTATCTCCTCAGCAAGAAAC[T/C]GGTAATCGCAAGGGAATATAGCACAATATGAGAAGCATTGTTGTAAATGGTAGGGCAGTT	657530595	STI	Siddiqui et al., 2024
			RSA 93	RSA	2H	TCRTCTTCTCAAACGCTTCCTTTTATCTGATGAAGATATAGATGAGTTAATATCTGTAGT[A/C]GATAAGTTTRTTGAGATTGAYAGTGAGTTGCAAAGATTTCTGGAGTTTGTGAACATAGAG	15521639	STI	Siddiqui et al., 2024
			RSA 94	RSA	3H	AGGGAGGAGGAAGAAGGCTATGCACTTTGGGGCTGAGCGCTGCTCCATAGTTTTGGGGGG[T/G]GTGTGAACTGGTCGAAAAGGTATGCAATTGCTATGTGGCGGAAATGCCCAAGTACATATA	122467349	STI	Siddiqui et al., 2024
			RV 95	RV	4H	TCCTGATCAGGTTGAAATGCATGAATTGTTGGCCCTAGTTTACTATGATAGTGTTCAAAA[T/C]GTGGTACCTTTTTATGATCARAGAGCTACATTGCCTGTGAAGGATGCAACATGGGACATT	9702046	STI	Siddiqui et al., 2024
			RV 96	RV	6H	TATCAACAYGACATCAGTTCAGACCGCCCGTCTGCTTGTACTCTCTTCATAGAGAAAGAT[A/G]TAARGCNAAAAAAATATCAACACAGCTCAAAGCAATTAAAAACNTTAMCATATTKGTCCA	565030773	STI	Siddiqui et al., 2024
			RV 97	RV	3H	AGGGAGGAGGAAGAAGGCTATGCACTTTGGGGCTGAGCGCTGCTCCATAGTTTTGGGGGG[T/G]GTGTGAACTGGTCGAAAAGGTATGCAATTGCTATGTGGCGGAAATGCCCAAGTACATATA	122467349	STI	Siddiqui et al., 2024
			RV 98	RV	2H	TCRTCTTCTCAAACGCTTCCTTTTATCTGATGAAGATATAGATGAGTTAATATCTGTAGT[A/C]GATAAGTTTRTTGAGATTGAYAGTGAGTTGCAAAGATTTCTGGAGTTTGTGAACATAGAG	15521639	STI	Siddiqui et al., 2024
			RV 99	RV	7H	TTTTTAAAGGTAAAAGAAGTTTACGGTCACAAATCATGCCAGCGATCATGTCAACGCCAA[A/G]AGTTCACGCCGGTGATATACGAGCTATGCCAACCTATAAAAAATATGCAGTTTTCAAGCT	218524768	STI	Siddiqui et al., 2024
			RV 100	RV	7H	GGCTAGTGCATGAAGCTTAACACTGCTAATGCTTAGATGAAGATAACAGCAGTTGTTCTT[C/G]AACATACTGTTTCAAAAAGCTGAGTTCGGTATCTAGACTCTAGCACACAATTTTCAGGAA	117628745	STI	Siddiqui et al., 2024
			NRT 101	NRT	3H	TTCAGAGACCAACACTAGATACTTACATCCCCAATATCAGCACCAACAGAAATTCCTTCA[T/G]AAATAACTTTTGCTAAGGCAGCTGCATCTCCAAAACCCAAATTTACACCTTGACCGGCCA	657858197	STI	Siddiqui et al., 2024
			NRT 102	NRT	3H	TAAGTCCAGGCAACCATGGCTTCCAGTTAGTTTYRAAGTTAYGATCTTTAAACATCAACT[T/G]CTGCTCAGCGAAGTTATGACCTTTCTCAAACAGATCGAACACCTTGAGTGCAGGGCAGCT	657529690	STI	Siddiqui et al., 2024
			NRT 103	NRT	3H	ATCTCTCCAACTCTGGCATTTCAACCAAAATCAGCTCCTGCAATGACGGAACTGATACTT[C/G]TCTTATTTTTCGCATGTTGSTCAACTTGAGCGTYGTAAGAAACAGAAGTMTTTCCAGAGA	657529867	STI	Siddiqui et al., 2024
			NRC 104	NRC	7H	CATGGCAGCCCAACTCTCGATCTACTCTGCATGTTCAATTATGTGTGACTAGCAAAAGGG[T/C]CCGTGCGTTGCAACGGAAGAAAAACAATTATAATCTCCAATGATGCTGATCATATTATAT	14735913	SPI	Siddiqui et al., 2024
			NRC 105	NRC	1H	GATGAGAAGTGTTTCGACTGTTCTCCCCTGAGCTCATGTGCTATGCAAGGAAGGATGCAC[A/C]CTATGTACCGCCAATATTTGGTCCAGTATTTGTTCATGGATCGAGGCTATAATTCATTTG	52769686	SPI	Siddiqui et al., 2024
			NRC 106	NRC	1H	ACGGACCGTTTGTACAAGTACTAC[A/G]ACGACGGCGCATACGGCACTGACCCGGCGATCCCCGCGGCGTACGCTGCGCGCCTCAAGAAGAAGTGCCCGCCGAAGACGGCGGCGCACAACGACACCACGATGGTGCAGCTCGACGACG	57232972	SPI	Siddiqui et al., 2024
			NRC 107	NRC	4H	GCAGGAATGTCGCTTCAGAGAAGCTACTGAGTTCATGGAATCATGTTCTCCATCATGGAC[A/G]GCATGCTCATCATTTATGTATGCAGCTCTCCACTTGATACCATTTCTAGTGGTGCAWATA	10550436	SPI	Siddiqui et al., 2024
			NRC 108	NRC	1H	TTGGTGTGAAGTGCAGGAGGACGCAGAACCGGTAGCAAAAACAGGAGTTGCAGAGGGAGA[T/G]ATGGAGCCRAAGTGGTGAAGAGTGATGAGAAGCAAGTAAAAGAACTTCGTGTGCTTGTGA	506349578	SPI	Siddiqui et al., 2024
			NRC 109	NRC	6H	CCCGTGGATGTGTAACAGAAGTGCTTTCTCAAAAATTCTAGTGGGCGTGTAACAAATGCG[T/C]TTTCATGATTTTGAGACCTTTTAGGGTGCATCTTTTCGATATTGGTCGTCCGTCGGACCG	580611814	SPI	Siddiqui et al., 2024
			NRC 110	NRC	1H	CCAGTTTCCTGACCCCCTCAACGGTAATGCCGCCTTCTCTTGCCCGTCTCATTTGACATG[T/G]CRGTTGCATCCACCCCYTGTTGTTTCATCCCCKTCCTCATCCTCCGGCGACTTCTTTGAA	492696984	SPI	Siddiqui et al., 2024
			NRC 111	NRC	6H	TGCTGAAGTCCCCCAGGAAGGTCTTAAAGGTTTGGGTACCAAGGTTGTGGAGGATGAGGACTAAACCCTCTGTCTGTTGTTTCAATCAGTTAGAACTTAATACATATCTGCTGAGAGCAT[A/G]TTGGGAAGTCTTGCTTTAGCTTATTGTTATCTACTGTTCATGATGTTCCATGACTTCTTGATAGAAGATTTGAGACGTTGGATATTTTGTTCAAGTGCTTGAAGTTTTGACTTGCTGTAA	492318009	SPI	Siddiqui et al., 2024
			NRC 112	NRC	4H	ACTGATTCCCAAGGCCAAGACTGCAAAAATTGTCCGTGGAATCATTGATGCTGTCGCCAA[A/G]GTTCCTGGAACATCTGATCTTCAGATCTCGCTCTGCAAGGAGATGGTGGAATGGACACGT	633179857	SPI	Siddiqui et al., 2024
			NRC 113	NRC	7H	TATGCCGCACYAGCACTTCATATTATGGCAACTAAGCAATACATGCCCRGTTTAATCTTC[T/C]GGAAATGGACCACTTAATCTCATAATGGCCTTTTCTATCCCTGGACTTAACCCAACTGTC	8018641	SPI	Siddiqui et al., 2024
			NRC 114	NRC	7H	TTGAATCTGATGCTCTCTGGCAACAAAGTAAAATGGTGTGCAATCAAAGCTGATTATTAT[T/G]AAGTACATCTTTTTGTGCCTTACATTTCTCTYACAACAAGRAAAATTTGGCAAGTGCTAC	8758744	SPI	Siddiqui et al., 2024
			NRC 115	NRC	6H	GCTTTTGGTTGKTASCTAGCTGCCTAGTTAACAACAGTGCTCACCATGATATAACCGATG[A/G]TTGGGGTTGTTGCCATGCATGATTAAGGACCACCGGTCGGTTCCACACCCCTTCCATGAC	497060595	SPI	Siddiqui et al., 2024
			NRC 116	NRC	7H	ATRTAAAACTTAGCTTGAACAANGNAAACTCTGYAATACCTAATGCTATTTTGAAGATCT[T/C]TGGAGCAGGTTTCTCATATCCAACCTCCGATGATACCACAATGGCATCAAACCTGGACAA	10514130	SPI	Siddiqui et al., 2024
			NRC 117	NRC	7H	GTAGCATTGTTTGGTTTGGAATGGCTCAAGAGTGAGCTGTGATCGATGGATTGATTTGTA[A/C]GCTGCCTTGCACCCCTTTATATACACAGTGTCAATGGCAGASAAGGCATATGCAGTGCCG	8738042	SPI	Siddiqui et al., 2024
			NRF 118	NRF	2H	TCRTCTTCTCAAACGCTTCCTTTTATCTGATGAAGATATAGATGAGTTAATATCTGTAGT[A/C]GATAAGTTTRTTGAGATTGAYAGTGAGTTGCAAAGATTTCTGGAGTTTGTGAACATAGAG	15521639	SPI	Siddiqui et al., 2024
			NRF 119	NRF	3H	AGGGAGGAGGAAGAAGGCTATGCACTTTGGGGCTGAGCGCTGCTCCATAGTTTTGGGGGG[T/G]GTGTGAACTGGTCGAAAAGGTATGCAATTGCTATGTGGCGGAAATGCCCAAGTACATATA	122467349	SPI	Siddiqui et al., 2024
			NRF 120	NRF	4H	GGACCTGAGACAGCGCAAAGGTCCGGTGAGGAATCACGACGCAGGCCGGATCTGCTTGCC[T/C]CTTTGAACTTTTATCCTGTTTGTTCTTGGTCCCTTCGCTGGAGTTGACAGGGGCCAGTTC	634609687	SPI	Siddiqui et al., 2024
			PA 121	PA	3H	AGGGAGGAGGAAGAAGGCTATGCACTTTGGGGCTGAGCGCTGCTCCATAGTTTTGGGGGG[T/G]GTGTGAACTGGTCGAAAAGGTATGCAATTGCTATGTGGCGGAAATGCCCAAGTACATATA	122467349	SPI	Siddiqui et al., 2024
			PA 122	PA	2H	TCRTCTTCTCAAACGCTTCCTTTTATCTGATGAAGATATAGATGAGTTAATATCTGTAGT[A/C]GATAAGTTTRTTGAGATTGAYAGTGAGTTGCAAAGATTTCTGGAGTTTGTGAACATAGAG	15521639	SPI	Siddiqui et al., 2024
			RAD 123	RAD	1H	GGTGCACAACTATATATAACAATTGTAGGGCAACATAAATGTTCTCACAACCCGAGATGG[A/G]AACAASTAATATTGTTGTTGTACCACACATATGGAMGCTTTCCCATACTTCCAAAGCTTC	14975234	SPI	Siddiqui et al., 2024
			RAD 124	RAD	7H	CTTCTTGAGCGCTCACAAAGAAACTATGTGCACCTAGAGAGGGGAATGGATARGGCGGTC[A/G]GTGGCTGGCAGTAGGTTAAGAGAACTGCTTTATATAGTAACTTGTTTGATTGTCCAATCT	9494887	SPI	Siddiqui et al., 2024
			RAD 125	RAD	5H	TCGGAGAAAATTCACAGGGTTCGCATACGAACTTGTGCATGGCCACCTAAGAACGAAAAA[T/G]GGGATGATTGCTATATTCAAATTTGAGATATTTACACAAAAGCACACATGAAACACACCT	529426900	SPI	Siddiqui et al., 2024
			RAD 126	RAD	7H	CACCGGGAGGTTCAGCAACGGCTACAACATCGCCGACTTCGTCGGTACGTATCACGCAAG[T/C]TCACAACCNTATGNATGNATGTATGTGAAGATCGTGTGTTAACWKSATGGATGGATTCAG	648575092	SPI	Siddiqui et al., 2024
			RAD 127	RAD	7H	GKAAYTGATTTCGAGCGCTGTGGCAGTTTTTATTTTAGCTTTGCACTTATTTTTATGCTC[A/G]GATSANGGAGCATTTTATGAACCGAAGACTTCGTTTTCGAACTTCTAGCGCATGAGCTCC	61261136	SPI	Siddiqui et al., 2024
			RAD 128	RAD	3H	GCAATTGCTGCCGATGAGGATCCACCCATCTCCAGCGCATTGGCAGCAATCTCTTKCGCC[A/G]TCGTCATCCTCTGCCTGATCTCCTTCCCTTGCTCAGACTCCATGACCAGTCTCACCTTCG	529126653	SPI	Siddiqui et al., 2024
			RAD 129	RAD	2H	AGGGAGTCCTTCTGGGCCAACATGCTCCAACCCAGTACAACCATCTAGAACCAGGATCTT[A/G]ACTCTTGTTGCCCCTGATAGACATGGCAAAACTTGTATTGTACTATTCCCAGATAGGTCA	785563	SPI	Siddiqui et al., 2024
			RAD 130	RAD	6H	TATCAACAYGACATCAGTTCAGACCGCCCGTCTGCTTGTACTCTCTTCATAGAGAAAGAT[A/G]TAARGCNAAAAAAATATCAACACAGCTCAAAGCAATTAAAAACNTTAMCATATTKGTCCA	565030773	SPI	Siddiqui et al., 2024
			RAD 131	RAD	4H	TAGCATTACCATCACAAATAGTCAATCGGGTACGGCCGCGTATACACTCCATAGAACGCT[A/G]ACACGCCTGCCGATCACACCTCCGGCCGCATAAATCCACGAACCTCACTAAATTTAGCAA	46887380	SPI	Siddiqui et al., 2024
			RAD 132	RAD	1H	CATCCCAGTGCCAGCTTTGGAGCCGCTGCATTAGCCTACTATGCAACTGAAATCTGAGGG[T/C]CATGTTGTGATACAGAATTCTCGGTATTTTCGTCTGCATCAAACTCTTTTGCATGATCAC	509518117	SPI	Siddiqui et al., 2024
			RAD 133	RAD	6H	TGAGTGAGTGGCAASTMTGAATACATATATGTATATAATAAACCATGAAGATTCATGCAT[T/G]CACAGTCCCCTCCCTCTTTTAGCTAAGATGCATGGAGAAGTGCAGAAAGCAAGAAAGAGA	563947979	SPI	Siddiqui et al., 2024
			RAD 134	RAD	5H	TCCAACASCRCAAGCTCCGATGGCTTTCACATGGTCACCATCAAGGTCGAGCGTCATGGG[T/C]ACCACTTCGCTGCCCTGCGGTCTCCCGAGGACTACAGATCCATGATGTCATCCTGTTTGA	5125318	SPI	Siddiqui et al., 2024
			RAD 135	RAD	7H	GGCTAGTGCATGAAGCTTAACACTGCTAATGCTTAGATGAAGATAACAGCAGTTGTTCTT[C/G]AACATACTGTTTCAAAAAGCTGAGTTCGGTATCTAGACTCTAGCACACAATTTTCAGGAA	117628745	SPI	Siddiqui et al., 2024
			RAD 136	RAD	7H	CAGCGCTGGATCCAAGACCTCAGTATGCTTTCCCTGGGATATCATCTCCCGTACCCATTG[A/G]ACAAGTTCCTTCGACTTGGACAGGACCTCGACGGGCCTTTTCCCTGTGAGCAGCTCAAGC	600964082	SPI	Siddiqui et al., 2024
			RAD 137	RAD	6H	ACTCANAAAAAAATTGAGAATGAAGGCGAGATTCTGAAAATTAAAGTTTCTAATTGAAGC[A/G]TGCGATCAAAAATTAGTTCAGAGGACATTTACTTACGTGAGCTTCACATTTCTCCACCAC	564375423	SPI	Siddiqui et al., 2024
			RAD 138	RAD	7H	CCACTCCTCTTCCAAGCTCATTGTGGATGTTCTCATCGCGAACTACTTTACAGATAAAAA[A/T]ATACACATGAATAAGTTAGCTCAAGCAATACATGAATAAGTCTTTGAAGAGATTTTACTA	134676090	SPI	Siddiqui et al., 2024
			RV 139	RV	4H	TCCTGATCAGGTTGAAATGCATGAATTGTTGGCCCTAGTTTACTATGATAGTGTTCAAAA[T/C]GTGGTACCTTTTTATGATCARAGAGCTACATTGCCTGTGAAGGATGCAACATGGGACATT	9702046	SPI	Siddiqui et al., 2024
			RV 140	RV	6H	TATCAACAYGACATCAGTTCAGACCGCCCGTCTGCTTGTACTCTCTTCATAGAGAAAGAT[A/G]TAARGCNAAAAAAATATCAACACAGCTCAAAGCAATTAAAAACNTTAMCATATTKGTCCA	565030773	SPI	Siddiqui et al., 2024
			RV 141	RV	3H	AGGGAGGAGGAAGAAGGCTATGCACTTTGGGGCTGAGCGCTGCTCCATAGTTTTGGGGGG[T/G]GTGTGAACTGGTCGAAAAGGTATGCAATTGCTATGTGGCGGAAATGCCCAAGTACATATA	122467349	SPI	Siddiqui et al., 2024
			RV 142	RV	2H	TCRTCTTCTCAAACGCTTCCTTTTATCTGATGAAGATATAGATGAGTTAATATCTGTAGT[A/C]GATAAGTTTRTTGAGATTGAYAGTGAGTTGCAAAGATTTCTGGAGTTTGTGAACATAGAG	15521639	SPI	Siddiqui et al., 2024
			RV 143	RV	7H	TTTTTAAAGGTAAAAGAAGTTTACGGTCACAAATCATGCCAGCGATCATGTCAACGCCAA[A/G]AGTTCACGCCGGTGATATACGAGCTATGCCAACCTATAAAAAATATGCAGTTTTCAAGCT	218524768	SPI	Siddiqui et al., 2024
			RV 144	RV	7H	GGCTAGTGCATGAAGCTTAACACTGCTAATGCTTAGATGAAGATAACAGCAGTTGTTCTT[C/G]AACATACTGTTTCAAAAAGCTGAGTTCGGTATCTAGACTCTAGCACACAATTTTCAGGAA	117628745	SPI	Siddiqui et al., 2024
			NRT 145	NRT	6H	TGAGTGAGTGGCAASTMTGAATACATATATGTATATAATAAACCATGAAGATTCATGCAT[T/G]CACAGTCCCCTCCCTCTTTTAGCTAAGATGCATGGAGAAGTGCAGAAAGCAAGAAAGAGA	563947979	SPI	Siddiqui et al., 2024
			NRT 146	NRT	5H	AATATACAAATGAGTTGGTSGTCTTCATCGTCCCACCATCAGGATTCTGTCRGAGCTCCA[A/G]CGAAAGATCATTGTGTCAGTCAGCATATCTTCTGAGGTCTTGTTCCCCACGCCGGCRCAG	600850359	SPI	Siddiqui et al., 2024
			NRC 147	NRC	6H	TGGACTCTGGATAACGCTAATACTTTATTTGCACTAGCTTATTGAATCACCAACRATAAA[A/C]AAATGAGTTCTCAAGGATGTGGCACATTTAAAAGCACATGTATCAGATGTTAACTAGTGC	543532886	SPI	Siddiqui et al., 2024
			NRC 148	NRC	5H	CGATCCASRGTGYGGCCTTCGTGAGCTTATCATCGCGGGGGACTACSTCTCKGAGGTTCC[A/G]GGATGGGTGGCCTCGCTCGTCAACCTTGAGAAACTATGCATCACAATGGAAGTGATCAAT	12692015	SPI	Siddiqui et al., 2024
			NRC 149	NRC	6H	TTCTGTTAATGTTTCTTTGTACNCTTTGTTTKWTTGGACGACATNGAGTCATTTGGGTGT[T/G]GTTTCCCTCCTTATTCCTCTGTTAGGACCCTCTCCAGTAGTGATCTCAAAAACCTCAYCC	374645393	SPI	Siddiqui et al., 2024
			NRC 150	NRC	7H	TCGGATCAATTCCGCCCGCCCACCGGAAGAAGAAAGATCAACCTTTGCTTCTCGCCGCCG[T/G]CGCCGGTGAGGAAGGAAGGAAGGAAGGAAGCGGGGGATCCCACTCGGTGTTGCCGGTTKG	750619326	SPI	Siddiqui et al., 2024
			NRC 151	NRC	3H	CTGTTTATCTATGAATCAGAGAATGRCGGAGACAAAATGACAAACACTRAAMAATCTGAT[C/G]TAATATCACACTAACCTCATCCTTGAAGTATGTATTGTCAGTGATGTAGCAGAATTCTTC	160586287	SPI	Siddiqui et al., 2024
			NRC 152	NRC	6H	ACAGTCTKGCTGCAGCATGCATCATTTCCAGAACTCGTCAATTCCTGCAACYTATCTCTG[A/T]TAAAAACAAAAAATGCGTGACATGTACAGATTCTGTTCTGGCTGCTAACAATTCCTGTAA	470258043	SPI	Siddiqui et al., 2024
			NRC 153	NRC	5H	ATTAAGTGGCATCTCTCAAAATTAGACAGCGCATTAGATATAACCCAACAAGAAACATAC[C/G]AGTGAAAGGAACANAAAAAAAGGCTTTGGCRCCCTGTGTAGTGAATGACTCCTAATAAGT	611101614	SPI	Siddiqui et al., 2024
			NRC 154	NRC	1H	GTGGCGGGCGGCGGCGGCAGCCACCTCTCCAGCTACGCCAYGGCCATCCCCAAGTGGAGC[T/G]TGTTTAGGGATCTAGACTACGGGTTCGTCAAGCTCACTTCCTTCAACCACTCGTCGCTTC	538504959	SPI	Siddiqui et al., 2024
			NRC 155	NRC	3H	ATATAGGAAACTTCATTGTCTTGATATTTTACAGTTACTGTCTTCGTCACTGTATCAACG[C/G]AGATGTGAAACAAAGAAATTATGCCTCAAGCTAATAGAATATCAACTGTGTGATTAACTG	653548790	SPI	Siddiqui et al., 2024
			NRC 156	NRC	2H	AAGAGYTGTGMACCAGTTTCATCACATGCTGTTGTAGCCCCGGCAGAAGGCTAYATATAT[A/G]TGCATCATGTGGATCAGACTCCATTCCATGACATGCAATAATACACATACNGCAACTAGC	1265496	SPI	Siddiqui et al., 2024
			NRC 157	NRC	5H	AGTTGCACCATAGTTTTCTTTGAAGGAATGACTCTTAGCTGATCCTTTTTCCTTCATGGA[C/G]TRCAATTCGTATACACTRTAAATAGTGSCTTACCCATAATKGCTGATGATGTACCAGGCT	572441774	SPI	Siddiqui et al., 2024
			NRC 158	NRC	7H	GATGGTGACCTTCCACCGGAAGAAGAACCTCCAGTACTACGAGATCTCTGCCAAGAGCAA[T/C]TACAACTTCGAGAAGCCTTTCCTCTACCTTGCCAGGAAGCTGTCAGGGGACATGACCCTC	508669102	SPI	Siddiqui et al., 2024
			NRC 159	NRC	5H	CGGATCGGGACGCGGAACGCGAAGCCCCAAGGAACTTAAATTCTCGGTGTGATATTCAAA[A/G]GCAGTCACGATGGTGAAGTTTACTGCAGAGGAGCTCCGTGGAATTATGGACAAAAAGAAC	648413798	SPI	Siddiqui et al., 2024
			NRC 160	NRC	2H	TGGGCAATAGTACATATGAGTTGTCAGGGGTATGATCACTGCTCAATTTGTCGTTTGGTA[C/G]AAGTAACATACATTTTCCAGGATTTTTGTGGTCCTTTGGCCATGCACACCTTCAGACATA	147995702	SPI	Siddiqui et al., 2024
			NRC 161	NRC	2H	ATGACACCCTAGTTTTTATTGCAAAAGAGTCATCATAACTAATATTTCCTCCGTAAAGAA[A/T]TATAAGAGCATTTAGGCCGTTGGAAGGCAGGGGGGACCCGATTATTTTATATACGATAAA	150914061	SPI	Siddiqui et al., 2024
			NRC 162	NRC	2H	GATTCCTGCTATCCAAGCATCACTATACAAAAGCATCATAGGAAAAGAGGATTATCTTGT[C/G]AAAATATTGTACTAATGTGTTAAAGGACTGCAAGAGGCTAACTCGATATGAAAGAAAAAC	142698249	SPI	Siddiqui et al., 2024
			NRC 163	NRC	1H	CATGGTCGCCGCCCTCGCCGCCATTTCTCGCTCKGCTTCCTTCCTGTCCTCGAANAACCY[A/C]ACACCGTCAGGAACTCAGGATGGCTAGCTAGCTGCTCTTTGTGGGTAGTTGGTTGCCTTG	22032175	SPI	Siddiqui et al., 2024
			NRC 164	NRC	6H	GGCGTTCTCTTTGCCATTTTATCCTGGAAACGCCACATACATTCACTTGACGTCCTCTCT[T/C]ATTTCTCTCTTCTTTTCTTTGTCTTCTGATTTTTTCCAGTCGATTGGTATGAATGTGGAT	39431696	SPI	Siddiqui et al., 2024
			NRF 165	NRF	5H	TCTTGTGCTGAAACTTGCTACTGGYTGTGCATAATAATATACATGCTTCGCAGTAACCTC[A/G]GTCAGTGAGCATTTAGGAGCAGGAGATGGCTACTTACTACTCGAGCCCCGGCAGCGAAAG	3763800	SPI	Siddiqui et al., 2024
			TRL 166	TRL	5H	TCTTGTGCTGAAACTTGCTACTGGYTGTGCATAATAATATACATGCTTCGCAGTAACCTC[A/G]GTCAGTGAGCATTTAGGAGCAGGAGATGGCTACTTACTACTCGAGCCCCGGCAGCGAAAG	3763800	SPI	Siddiqui et al., 2024
			RV 167	RV	6H	TGAGCAATTTTGCCCGCTCAACAAGTGAAGATGCTTGATTTCTAATCACACCAACAGTAA[T/C]TAATTACATGAAATTAGCACCCTTAAACTACCAAGGTTAGCGGCTACACAAGGTAAGTTC	458945413	SPI	Siddiqui et al., 2024
			NRT 168	NRT	5H	GATCCTATTATGGTAAYAAATCAGTTTCAGTTGRTGGCCTGGTCTCCAGAACTTGCATGA[T/C]CAAACACTCAAAACATATCAATCAGCATATATCAGTTTCAAATCCTGAACACTCACAATC	2568295	SPI	Siddiqui et al., 2024
			NRF 169	NRF	1H	TGAAGGATGGAATTGCTAGTTAGAATGGAAAACAATATTTGAATAACATTGGGTGTTTCG[T/C]TCTTCCTATATCYAGGTCATGGCATCATCTTTTCGTCAGCCAAATCGTGTTCAGTTTTTG	21746769	Drought	Siddiqui et al., 2024
			RAD 170	RAD	7H	CACCGGGAGGTTCAGCAACGGCTACAACATCGCCGACTTCGTCGGTACGTATCACGCAAG[T/C]TCACAACCNTATGNATGNATGTATGTGAAGATCGTGTGTTAACWKSATGGATGGATTCAG	648575092	Drought	Siddiqui et al., 2024
			RAD 171	RAD	7H	GKAAYTGATTTCGAGCGCTGTGGCAGTTTTTATTTTAGCTTTGCACTTATTTTTATGCTC[A/G]GATSANGGAGCATTTTATGAACCGAAGACTTCGTTTTCGAACTTCTAGCGCATGAGCTCC	61261136	Drought	Siddiqui et al., 2024
			RAD 172	RAD	1H	CTTGKGCTTGWTTAATGGCCTTSTTTCTCGTTAGATTGGCAGACAGTGAGAAGGAWNWGG[T/G]TTTTTGCGACACTGACTGCTTTCATACCAGGAGCTTTCTGTTATTATAACCCCGTTTACA	554614133	Drought	Siddiqui et al., 2024
			RAD 173	RAD	2H	AGGGAGTCCTTCTGGGCCAACATGCTCCAACCCAGTACAACCATCTAGAACCAGGATCTT[A/G]ACTCTTGTTGCCCCTGATAGACATGGCAAAACTTGTATTGTACTATTCCCAGATAGGTCA	785563	Drought	Siddiqui et al., 2024
			RAD 174	RAD	1H	AGCTACGGGATAATGAGRTGACTTCRRCATGATTCAGCTGGCGTAYAGATCSTGTAAGGT[T/C]ACAAAGGTTGTGTTGGCAAGAACGGGATTCAAAAAAGCATAGTATGGTAGAGAGATATGC	5017884	Drought	Siddiqui et al., 2024
			RAD 175	RAD	7H	CTGCCTGCAACTATAATACTCTCTGTTCTTTCTAGCGCTAACTAGTTTTATTTATCGCTG[A/G]ATCTTGACCGTCATCTTTCAGGTCATTGCACTTGTCTGTCTCTCTAGTGCACAGCTGCAA	11333491	Drought	Siddiqui et al., 2024
			TRL 176	TRL	2H	AAATAATGGCTTTTCAACACCAACTAACACGCCTGGCGATAGCAGCAAATCAACTTTCCT[A/G]TTTGGTGGAAATAATGGCTTTTCAACACCAACTACTCCGTCCATTTTTTCTACCCCTGGT	745332977	Drought	Siddiqui et al., 2024
			TRL 177	TRL	2H	ACTCGCGAACAAGAACGCTGGACTCGCTTTGTGGAGATCTAAAGCGTTTTGTCTATATTG[A/G]AACATACATGTAAAACAATGTAGTATTTGTTTTGGTTTGCTCCAGTATCTCAAAATACAA	744774241	Drought	Siddiqui et al., 2024
			NRT 178	NRT	7H	AGTGAGTCAATCCATCAAGGCTAACCTGCAATCAATGCAAGAACCAGATTTATAGTTGTG[A/C]CTGAGTAGCATTGTTTCAGTAAAAGCACCTACACASGTGTAACTTAGTTGCATAAAATAT	577610167	Drought	Siddiqui et al., 2024
			NRC 179	NRC	4H	GCAAGCAACCCGTTTGTGAACCTMAAGAAGGAATACAACGRCATCTTMTSGCTGGAGGAG[T/C]TGATCCCCTTCTTCCAGTCTGTGACCCTCTCAAAGGAGGGCACCACTGTCCAGAAGTGTT	620838492	Drought	Siddiqui et al., 2024
			NRC 180	NRC	2H	CCTCGCCCTTTATTTCTGGTTTGGACGGCTTTATATTAGACGCGTATATATTCGCATGCC[A/G]AACGTTTATTCTACAYAWSCCATGCGTGTTCCATGCATGTGGATCTCGGTCGGGCCCAAA	616918660	Drought	Siddiqui et al., 2024
			NRC 181	NRC	1H	GCTGCACCACATAGGCATTCATTGTGTTCTGTGCTGACATTGTACCATAAGTTCCACCAG[A/T]CAACACATTGTTAGCGCCAGGTTGAACAGGCTGACAAATTGAAGAGTCAACGCCTGGGCC	67299572	Drought	Siddiqui et al., 2024
			NRC 182	NRC	1H	CATCTCGTGGGATGCCGACTGCACCATCAGTGACACCAGCAGCAGGTAGTGGTGGCTTCG[T/C]GGCTAATTCCTATGGTCCTCCAGCTGCATCTCGTGGGATGCCGACTGCACCATCAGCGAC	67297834	Drought	Siddiqui et al., 2024
			NRC 183	NRC	1H	ACATCCAAAATACCTATTGCTGGTACAACAGCGAAATCATAGTGCAGAAAAACCASAAAA[A/T]TAAAAGCTCTCTATAGGTTTCAAACTCATGCGGTTCCACTAACGTAGGAGTTCTGCTAAC	550797715	Drought	Siddiqui et al., 2024
			NRC 184	NRC	1H	CGTGCATGTCCCTCATAGTATGACGCAGTCGTCAACTTAGAATTAGTTCTACACGATAGA[T/C]ACCGAGAGTAAGTCGTCGGGTTTATCTTTATCGTCCACTATCGCTATGTCCCCTRTACGG	67753480	Drought	Siddiqui et al., 2024
			NRC 185	NRC	7H	AGCGAAACCTAGCCCTTACAAACAACACAAACTATGCTCTCTTTGTCAGAAACCACTTGA[T/C]GTTCAAACGGATGTATCTCGTATTGATCTATGCWTGTACCGATACATCCATTTGAACGAC	8318197	Drought	Siddiqui et al., 2024
			NRC 186	NRC	6H	TGCTGTCYAGGCAACGGCGCAGCAGCACACCGGTGTACCATGCGAGCAGAGCAAATACAA[T/G]CAGTATCACCAGTCCGAKCCASCCSCCTTGCTTGATGGCRTAAGGCGTYGAMAGGATYCC	4783807	Drought	Siddiqui et al., 2024
			NRC 187	NRC	6H	TCTCCTTAGAACAAGCTTAAGCCTTTGGGTAGCAATACGAATAGACTGTATTCCAAGTAT[A/G]CRCAGCACAATGGATGTCCAAGCATGCCCTGTCTGCCCAAGGGAAAGATGTAGCTCCRAA	500402228	Drought	Siddiqui et al., 2024
			NRF 188	NRF	6H	TGCTGTCYAGGCAACGGCGCAGCAGCACACCGGTGTACCATGCGAGCAGAGCAAATACAA[T/G]CAGTATCACCAGTCCGAKCCASCCSCCTTGCTTGATGGCRTAAGGCGTYGAMAGGATYCC	4783807	Drought	Siddiqui et al., 2024
			NRF 189	NRF	6H	CACATTAAGATGGAGCCGGAAGAATGAGGTATGCGTCATGTTTAAGAATTCATTTCATTT[T/G]CCGTAAATAAACTTAWCATCAATGTTGTCATATGGTGTCAACTTAACTTCTGTTTGTGTG	4998067	Drought	Siddiqui et al., 2024
			PA 190	PA	6H	ACTCAACCATTACTAGGACCACACCSTGACCAAAATCCACAACCATTGTCAAGCCAAAAC[A/C]TGCACATGTTGTTGAACCCACGGCCAAACCCAAACCCGCAGCTACTACAARACCCACGGC	4962802	Drought	Siddiqui et al., 2024
			PA 191	PA	6H	CACATTAAGATGGAGCCGGAAGAATGAGGTATGCGTCATGTTTAAGAATTCATTTCATTT[T/G]CCGTAAATAAACTTAWCATCAATGTTGTCATATGGTGTCAACTTAACTTCTGTTTGTGTG	4998067	Drought	Siddiqui et al., 2024
			TRL 192	TRL	6H	TGCTGTCYAGGCAACGGCGCAGCAGCACACCGGTGTACCATGCGAGCAGAGCAAATACAA[T/G]CAGTATCACCAGTCCGAKCCASCCSCCTTGCTTGATGGCRTAAGGCGTYGAMAGGATYCC	4783807	Drought	Siddiqui et al., 2024
			TRL 193	TRL	6H	CACATTAAGATGGAGCCGGAAGAATGAGGTATGCGTCATGTTTAAGAATTCATTTCATTT[T/G]CCGTAAATAAACTTAWCATCAATGTTGTCATATGGTGTCAACTTAACTTCTGTTTGTGTG	4998067	Drought	Siddiqui et al., 2024
			TRL 194	TRL	6H	ACTCAACCATTACTAGGACCACACCSTGACCAAAATCCACAACCATTGTCAAGCCAAAAC[A/C]TGCACATGTTGTTGAACCCACGGCCAAACCCAAACCCGCAGCTACTACAARACCCACGGC	4962802	Drought	Siddiqui et al., 2024
			TRL 195	TRL	3H	CTGCCGCGCCACCGCCTCCCCCTCCGCCGTCCGCCATCGACGTCCCAAACGAAGAGTTGA[A/G]GCGGAGGTTGGAAACTTACTATAAGGTGGAGGATGAGGTGGAGCTATCGACTGTCGCTGT	554163061	Drought	Siddiqui et al., 2024
			TRL 196	TRL	3H	AGGCTGCARGCATGACTCAAGAGCATGCCCACTGATATAAATAACTCGTGCAGGGTCTCT[A/G]TTCAGCTTTGACAAATCCTAATAAATCACAACATAATGTAAGATGGGACAATTGCATGGC	554966345	Drought	Siddiqui et al., 2024
			RSA 197	RSA	6H	ACTCAACCATTACTAGGACCACACCSTGACCAAAATCCACAACCATTGTCAAGCCAAAAC[A/C]TGCACATGTTGTTGAACCCACGGCCAAACCCAAACCCGCAGCTACTACAARACCCACGGC	4962802	Drought	Siddiqui et al., 2024
			RSA 198	RSA	6H	CACATTAAGATGGAGCCGGAAGAATGAGGTATGCGTCATGTTTAAGAATTCATTTCATTT[T/G]CCGTAAATAAACTTAWCATCAATGTTGTCATATGGTGTCAACTTAACTTCTGTTTGTGTG	4998067	Drought	Siddiqui et al., 2024
			RSA 199	RSA	6H	TGCTGTCYAGGCAACGGCGCAGCAGCACACCGGTGTACCATGCGAGCAGAGCAAATACAA[T/G]CAGTATCACCAGTCCGAKCCASCCSCCTTGCTTGATGGCRTAAGGCGTYGAMAGGATYCC	4783807	Drought	Siddiqui et al., 2024
			NRT 200	NRT	6H	TGCTGTCYAGGCAACGGCGCAGCAGCACACCGGTGTACCATGCGAGCAGAGCAAATACAA[T/G]CAGTATCACCAGTCCGAKCCASCCSCCTTGCTTGATGGCRTAAGGCGTYGAMAGGATYCC	4783807	Drought	Siddiqui et al., 2024
			NRT 201	NRT	3H	CTGCCGCGCCACCGCCTCCCCCTCCGCCGTCCGCCATCGACGTCCCAAACGAAGAGTTGA[A/G]GCGGAGGTTGGAAACTTACTATAAGGTGGAGGATGAGGTGGAGCTATCGACTGTCGCTGT	554163061	Drought	Siddiqui et al., 2024
			NRT 202	NRT	3H	AGGCTGCARGCATGACTCAAGAGCATGCCCACTGATATAAATAACTCGTGCAGGGTCTCT[A/G]TTCAGCTTTGACAAATCCTAATAAATCACAACATAATGTAAGATGGGACAATTGCATGGC	554966345	Drought	Siddiqui et al., 2024
			NRT 203	NRT	5H	TGCTTTCTTCYGACAATGTTCAATATTACCATATTAATCGGAACTATTTTGTTCTTTCTG[T/C]AGGGGGATGCAATGGGCCATCAAGACTATGGGAGACGACAATCCTGACAATTCAGGCAAT	663485528	Drought	Siddiqui et al., 2024
			NRC 204	NRC	5H	TGTACTTATAGATCCATCGTGGCATCACGTGATTGGAGCAATTAAACGGCTGGTTCCACA[T/G]CTTCCCKCCATKAACCACAACTTTCAAGCCACACACGTGTGTAAGATGGTTTTGTATCAA	593828452	Control	Siddiqui et al., 2024
			NRF 205	NRF	5H	TGTACTTATAGATCCATCGTGGCATCACGTGATTGGAGCAATTAAACGGCTGGTTCCACA[T/G]CTTCCCKCCATKAACCACAACTTTCAAGCCACACACGTGTGTAAGATGGTTTTGTATCAA	593828452	Control	Siddiqui et al., 2024
			PA 206	PA	5H	TGTACTTATAGATCCATCGTGGCATCACGTGATTGGAGCAATTAAACGGCTGGTTCCACA[T/G]CTTCCCKCCATKAACCACAACTTTCAAGCCACACACGTGTGTAAGATGGTTTTGTATCAA	593828452	Control	Siddiqui et al., 2024
			TRL 207	TRL	5H	TGTACTTATAGATCCATCGTGGCATCACGTGATTGGAGCAATTAAACGGCTGGTTCCACA[T/G]CTTCCCKCCATKAACCACAACTTTCAAGCCACACACGTGTGTAAGATGGTTTTGTATCAA	593828452	Control	Siddiqui et al., 2024
			RSA 208	RSA	5H	TGTACTTATAGATCCATCGTGGCATCACGTGATTGGAGCAATTAAACGGCTGGTTCCACA[T/G]CTTCCCKCCATKAACCACAACTTTCAAGCCACACACGTGTGTAAGATGGTTTTGTATCAA	593828452	Control	Siddiqui et al., 2024
			RV 209	RV	4H	AGTCGAAGAGGGTGAAGATTGGAACAAATGGGATGCACTCAAGCTGTTTGGCGAAATTCC[A/G]AGGCAGAGCAAAGAAAGGATTCAGACCATTAGGTTCAATAAAGACGGCAGTCTTGTGGCA	625311781	Control	Siddiqui et al., 2024
			RV 210	RV	4H	GGTCGTGAACCCAAACAAGAGGACCAGGATGGGCAACGAGGTCGGCTACCGGGTCATCCC[T/G]GGCGGCGCGACGGCGGCGTCGGTGCTGGACGACGACGACTACCCGCAGAGGCGCGCCAGC	594651591	Control	Siddiqui et al., 2024
			NRT 211	NRT	5H	TGTACTTATAGATCCATCGTGGCATCACGTGATTGGAGCAATTAAACGGCTGGTTCCACA[T/G]CTTCCCKCCATKAACCACAACTTTCAAGCCACACACGTGTGTAAGATGGTTTTGTATCAA	593828452	Control	Siddiqui et al., 2024
			PA 212	PA	7H	GGAAAGATTGGTAGCCTGTTCTACATGGTAGTAGTGTGCTAAGTTCTAGATATCTAGGGT[T/C]TGTTCCTGTTTGCTATATGACAAAGTTTGGTGTCATGTTGGTCGGCAGTTGGCTGTTGAA	36912436	Control	Siddiqui et al., 2024
			RSA 213	RSA	7H	GGAAAGATTGGTAGCCTGTTCTACATGGTAGTAGTGTGCTAAGTTCTAGATATCTAGGGT[T/C]TGTTCCTGTTTGCTATATGACAAAGTTTGGTGTCATGTTGGTCGGCAGTTGGCTGTTGAA	36912436	Control	Siddiqui et al., 2024
			RSA 214	RSA	2H	TGGACAAGGATTCTGACCAAGATTCGCTGCTGCTGGAGGTCCCTTGCAACACGCGGCACT[T/C]GGAAGCAGAGCTTCTTCTYTGCGGCCCCCCACCATCTCAGCTCAGCTCCGTGACCGTAAC	767055871	Control	Siddiqui et al., 2024
			RV 215	RV	7H	AAAATGCTGAGGGCTAGCATTCCAGACAGTGTTCTGAAGAATGTAAATGCTACTGGGATC[A/G]AAAGGAGCTTCAACAGTAAGTTTTAGGTGCCAGAGTTCAGACGGCGGCTTATTTTGCATT	49715455	Control	Siddiqui et al., 2024
			RV 216	RV	7H	ATGGGCMAAATTATGCGCCGACCTGGGTACACATCTGGAGAGTGATGATCTATTTGCAAG[A/G]ATGAGGCGKGTGCTTGTCCAGAGCTACACCAGCCTTGATAGCCAKGTTGCCAGGACATTC	85670	Control	Siddiqui et al., 2024
			RV 217	RV	1H	CTTCTCTGCTTTTGTTGCACTATATGTAAAAYGAATTTATAAACTTTSTGTAGCCTGTAC[A/G]GCCCGTGCATTCCATTCCCCCTCCCGCTTGCTCTCAGCTCCTGTCTGCCTGACAGTGAGT	14193957	Control	Siddiqui et al., 2024
			RV 218	RV	2H	TTAATATAGGAGAATTTTGCTGCTTGTATTCAGATTTATTTAAAGAAAACAAGTGGTGCT[C/G]AATACTATATGCAGTGACTACGAGACAATCCAGTCATACCTATCAGGATGGTGACATATC	3329367	Control	Siddiqui et al., 2024
			RV 219	RV	7H	GCAMATGAATCACACACAATCCAAGCATGTATATATGATACTCGAGATATAAATCAAAGT[C/G]ATGTCCTAGTAATAAGCATCCAKATTTTTGAAGTATGCAAAAGGCAGGTAGGTTARGTAT	538828893	Control	Siddiqui et al., 2024
			RV 220	RV	6H	TATGAGCTGAACGGATCCGAAGGATAGGGTAATACATGATGGGGTCTTAATCACACGAAG[C/G]TTCTGATCTGCAAGACCAAACACTAGGACGCCAACTCCACTAAGCAACCARCAAAGTTCA	958450	Control	Siddiqui et al., 2024
			RV 221	RV	2H	TACCACCACAACACACAAGTCCCTCCGAGGACCAAGGGCTGGCATGATCTTCTACAGGAAAGGCCCTAAGCCTGCGAAGAAGGGCCAGCCTGAGGGTGCTGTGTATGACTACGAGGACAA[A/G]ATCAACTTTGCGGTGTTCCCATCGCTCCAGGGTGGTCCTCACAACCACCAAATTGCTGCCCTTGCAGTTGCCCTGAAGCAAACTTTGACACCTGGATTCAAGGCCTACGCAAAGCAGGTC	718882128	Control	Siddiqui et al., 2024
			RV 222	RV	7H	GGAAAGATTGGTAGCCTGTTCTACATGGTAGTAGTGTGCTAAGTTCTAGATATCTAGGGT[T/C]TGTTCCTGTTTGCTATATGACAAAGTTTGGTGTCATGTTGGTCGGCAGTTGGCTGTTGAA	36912436	Control	Siddiqui et al., 2024
			RV 223	RV	5H	TGGTGCTTAGTGACAAAAGCTGACCCCTGCAATTAGTCTTGGGTACCATTCAGTGACTTG[T/C]CGRACAATCAAATTYATTCCTCCTTCCATGTCATCCTCAGTGACCACTNTTTTTTCCWTG	662210919	Control	Siddiqui et al., 2024
			RV 224	RV	2H	TGGACAAGGATTCTGACCAAGATTCGCTGCTGCTGGAGGTCCCTTGCAACACGCGGCACT[T/C]GGAAGCAGAGCTTCTTCTYTGCGGCCCCCCACCATCTCAGCTCAGCTCCGTGACCGTAAC	767055871	Control	Siddiqui et al., 2024
			RV 225	RV	7H	CACAGCAAGCCTCTCAAGATCATGATCTGTAAGGAAACATTTCTAGGTTCAAACATCGTC[A/G]GCAATACTAGAATCRTGCTACATGCATTGAAAGTACTGRCTGTGTACTACAATGCARAAA	18911071	Control	Siddiqui et al., 2024
			RV 226	RV	5H	TTGGGGAGGTAGGTTGGAGCTTCCGGGATGAAGCCGGTGTTGTTGGAACCTGTGAACTGC[T/G]CGACGACCTCGCTGGGGTTGAGGTCGCCGAACCTGTTCATGCCGACSGTGACCGTGGTGA	10956202	Control	Siddiqui et al., 2024
			RV 227	RV	4H	GGAGCAAGGAAGAGCAATCAGCTGCTCTTTCCACAGCCACTGATTCGACTGCGCAGGTGC[A/T]AAGCTGTTCACTGCATTCCTTGCATCTGTGATCTGATTGGTGAACTCAATTCGGTTTCTT	483706545	Control	Siddiqui et al., 2024
			RV 228	RV	7H	CGGCGGCCTGCACCGCGTGCGCGCCTCCGCGGCCGTCGAGACCGTCGAGGCGGCCGCCMC[T/G]GGCGAGCTGCTCGACAAGTCGGTCAACGCGATCCGGTTCCTGGCCATCGACGCCGTCGAG	19588561	Control	Siddiqui et al., 2024
			RV 229	RV	5H	TCAACTCGCTACCAAGTTCGACCTCRACTTCTGGGAAGAGGTTGGTCCCMTCGTAAGTGT[T/G]CTCTTGCGGCTCAAGGTGATCACGTTTCGTGAATTCCGTGCCAGGCAAGATGAGCTTGCC	34426416	Control	Siddiqui et al., 2024
			RV 230	RV	4H	AATCAACCGACTGATTTAAAACATTTTCCTTCAGAATAATACTAGCAGTTCAGTTAACCA[C/G]TAAAGGATTGAGAGAGAAAACGGTTCATTGCATGCAGAGCCACTCAGATCAAATTTGCTA	570705940	Control	Siddiqui et al., 2024
			RV 231	RV	2H	ACTGCTCCCAGCTCGCTCGCTCCA[T/G]CCCAAGCTGTAAACAAACACCTACGCGCGCCCGCTCCGGCGAGATGAAGCTCCCGCTGTC	728302426	Control	Siddiqui et al., 2024
			RV 232	RV	7H	TGAGTGATGGGGATGCAGCAAAGGAGGATGTTGACAGTATAATGAATGACGGCCCCTTGA[A/G]TGATGGGGATGTGGCAAAGGAGGATGTTGATAAAGGGAAGATCGGTGCTCCAAGTAATAT	34329722	Control	Siddiqui et al., 2024
			RV 233	RV	1H	AGCTTGAGCCTATGTCTTCTAGGCTTATTTTAATCAGAGCTTAGAAACAAGAAAACAAAT[A/G]ACTCCAACGCACTGACTGTAAGTGCAYTTGTACTCACACATGCCATGCTTGCTTGTTATG	13160562	Control	Siddiqui et al., 2024
			TRL 234	TRL	6H	CACATTAAGATGGAGCCGGAAGAATGAGGTATGCGTCATGTTTAAGAATTCATTTCATTT[T/G]CCGTAAATAAACTTAWCATCAATGTTGTCATATGGTGTCAACTTAACTTCTGTTTGTGTG	4998067		Siddiqui et al., 2024
			PA 235	PA					Siddiqui et al., 2024
			RSA 236	RSA					Siddiqui et al., 2024
			NRF 237	NRF					Siddiqui et al., 2024
			TRL 238	TRL	6H	TGCTGTCYAGGCAACGGCGCAGCAGCACACCGGTGTACCATGCGAGCAGAGCAAATACAA[T/G]CAGTATCACCAGTCCGAKCCASCCSCCTTGCTTGATGGCRTAAGGCGTYGAMAGGATYCC	4783807		Siddiqui et al., 2024
			RSA 239	RSA					Siddiqui et al., 2024
			NRT 240	NRT					Siddiqui et al., 2024
			NRC 241	NRC					Siddiqui et al., 2024
			NRF 242	NRF					Siddiqui et al., 2024
			TRL 243	TRL	3H	TAAGTCCAGGCAACCATGGCTTCCAGTTAGTTTYRAAGTTAYGATCTTTAAACATCAACT[T/G]CTGCTCAGCGAAGTTATGACCTTTCTCAAACAGATCGAACACCTTGAGTGCAGGGCAGCT	657529690		Siddiqui et al., 2024
			NRT 244	NRT					Siddiqui et al., 2024
			NRF 245	NRF					Siddiqui et al., 2024
			TRL 246	TRL	3H	ATCTCTCCAACTCTGGCATTTCAACCAAAATCAGCTCCTGCAATGACGGAACTGATACTT[C/G]TCTTATTTTTCGCATGTTGSTCAACTTGAGCGTYGTAAGAAACAGAAGTMTTTCCAGAGA	657529867		Siddiqui et al., 2024
			NRT 247	NRT					Siddiqui et al., 2024
			NRF 248	NRF					Siddiqui et al., 2024
			TRL 249	TRL	3H	TTCAGAGACCAACACTAGATACTTACATCCCCAATATCAGCACCAACAGAAATTCCTTCA[T/G]AAATAACTTTTGCTAAGGCAGCTGCATCTCCAAAACCCAAATTTACACCTTGACCGGCCA	657858197		Siddiqui et al., 2024
			NRT 250	NRT					Siddiqui et al., 2024
			NRF 251	NRF					Siddiqui et al., 2024
			PA 252	PA	2H	TCRTCTTCTCAAACGCTTCCTTTTATCTGATGAAGATATAGATGAGTTAATATCTGTAGT[A/C]GATAAGTTTRTTGAGATTGAYAGTGAGTTGCAAAGATTTCTGGAGTTTGTGAACATAGAG	15521639		Siddiqui et al., 2024
			RV 253	RV					Siddiqui et al., 2024
			PA 254	PA					Siddiqui et al., 2024
			RSA 255	RSA					Siddiqui et al., 2024
			RV 256	RV					Siddiqui et al., 2024
			RV 257	RV	7H	GGCTAGTGCATGAAGCTTAACACTGCTAATGCTTAGATGAAGATAACAGCAGTTGTTCTT[C/G]AACATACTGTTTCAAAAAGCTGAGTTCGGTATCTAGACTCTAGCACACAATTTTCAGGAA	117628745		Siddiqui et al., 2024
			RAD 258	RAD					Siddiqui et al., 2024
			RV 259	RV					Siddiqui et al., 2024
			RAD 260	RAD					Siddiqui et al., 2024
			PA 261	PA	3H	AGGGAGGAGGAAGAAGGCTATGCACTTTGGGGCTGAGCGCTGCTCCATAGTTTTGGGGGG[T/G]GTGTGAACTGGTCGAAAAGGTATGCAATTGCTATGTGGCGGAAATGCCCAAGTACATATA	122467349		Siddiqui et al., 2024
			RV 262	RV					Siddiqui et al., 2024
			NRF 263	NRF					Siddiqui et al., 2024
			PA 264	PA					Siddiqui et al., 2024
			RSA 265	RSA					Siddiqui et al., 2024
			RV 266	RV					Siddiqui et al., 2024
			RAD 267	RAD	6H	TGAGTGAGTGGCAASTMTGAATACATATATGTATATAATAAACCATGAAGATTCATGCAT[T/G]CACAGTCCCCTCCCTCTTTTAGCTAAGATGCATGGAGAAGTGCAGAAAGCAAGAAAGAGA	563947979		Siddiqui et al., 2024
			RV 268	RV					Siddiqui et al., 2024
			RAD 269	RAD					Siddiqui et al., 2024
			RAD 270	RAD	6H	TATCAACAYGACATCAGTTCAGACCGCCCGTCTGCTTGTACTCTCTTCATAGAGAAAGAT[A/G]TAARGCNAAAAAAATATCAACACAGCTCAAAGCAATTAAAAACNTTAMCATATTKGTCCA	565030773		Siddiqui et al., 2024
			RV 271	RV					Siddiqui et al., 2024
			RAD 272	RAD					Siddiqui et al., 2024
			RV 273	RV					Siddiqui et al., 2024
			RAD 274	RAD	7H	GKAAYTGATTTCGAGCGCTGTGGCAGTTTTTATTTTAGCTTTGCACTTATTTTTATGCTC[A/G]GATSANGGAGCATTTTATGAACCGAAGACTTCGTTTTCGAACTTCTAGCGCATGAGCTCC	61261136		Siddiqui et al., 2024
			RAD 275	RAD					Siddiqui et al., 2024
			RAD 276	RAD					Siddiqui et al., 2024
			RAD 277	RAD	7H	CACCGGGAGGTTCAGCAACGGCTACAACATCGCCGACTTCGTCGGTACGTATCACGCAAG[T/C]TCACAACCNTATGNATGNATGTATGTGAAGATCGTGTGTTAACWKSATGGATGGATTCAG	648575092		Siddiqui et al., 2024
			RAD 278	RAD					Siddiqui et al., 2024
			RAD 279	RAD					Siddiqui et al., 2024
			RAD 280	RAD	2H	AGGGAGTCCTTCTGGGCCAACATGCTCCAACCCAGTACAACCATCTAGAACCAGGATCTT[A/G]ACTCTTGTTGCCCCTGATAGACATGGCAAAACTTGTATTGTACTATTCCCAGATAGGTCA	785563		Siddiqui et al., 2024
			RAD 281	RAD					Siddiqui et al., 2024
			RAD 282	RAD					Siddiqui et al., 2024
